# Supplementary material for: Two Decades Later: Long-Term Multisystem Sequelae and Subclinical Organ Dysfunction in Sudan Ebola Virus (SUDV) Survivors of the 2000 Outbreak
Source: Viruses. 2025 Oct 23;17(11):1410. doi: 10.3390/v17111410 (PMC12656871; doi:10.3390/v17111410)
Supplement: Supplementary file 1 [file viruses-17-01410-s001.zip]

Archive with 1 entries (1 files):
- viruses-3875661-supplementary.pdf
